# Supplementary material for: Effect of Ylang-Ylang (Cananga odorata Hook. F. & Thomson) Essential Oil on Acute Inflammatory Response In Vitro and In Vivo
Source: Molecules. 2022 Jun 7;27(12):3666. doi: 10.3390/molecules27123666 (PMC9231162; doi:10.3390/molecules27123666)
Supplement: Supplementary file 1 [file molecules-27-03666-s001.zip]

Archive with 1 entries (1 files):
- molecules-1676316-supplementary.pdf
